# Supplementary material for: Predictors of Poor Long-Term Outcomes in Patients with Newly Diagnosed Asymptomatic Cardiac Sarcoidosis: A Cardiovascular Magnetic Resonance Study
Source: Biomedicines. 2025 Apr 30;13(5):1093. doi: 10.3390/biomedicines13051093 (PMC12109307; doi:10.3390/biomedicines13051093)
Supplement: Supplementary file 1 [file biomedicines-13-01093-s001.zip]

Archive with 1 entries (1 files):
- biomedicines-3573854-supplementary.pdf
